# Supplementary material for: Soluble Epoxide Hydrolase Contributes to Cell Senescence and ER Stress in Aging Mice Colon
Source: Int J Mol Sci. 2023 Feb 26;24(5):4570. doi: 10.3390/ijms24054570 (PMC10003560; doi:10.3390/ijms24054570)
Supplement: Supplementary file 1 [file ijms-24-04570-s001.zip]

Archive with 1 entries (1 files):
- ijms-2219938-supplementary.pdf
